# Supplementary material for: Neuroprotective efficacy of thymoquinone against amyloid beta-induced neurotoxicity in human induced pluripotent stem cell-derived cholinergic neurons
Source: Biochem Biophys Rep. 2019 Jan 3;17:122–6. doi: 10.1016/j.bbrep.2018.12.005 (PMC6317145; doi:10.1016/j.bbrep.2018.12.005)
Supplement: Supplementary file 1 — Supplementary material [file mmc1.zip]

Archive with 3 entries (3 files):
- coi_disclosure- amani.pdf
- coi_disclosure- Aoi.pdf
- coi_disclosure- Suzuki.pdf
